# Supplementary material for: Paradoxical Radiosensitizing Effect of Carnosic Acid on B16F10 Metastatic Melanoma Cells: A New Treatment Strategy
Source: Antioxidants (Basel). 2022 Oct 31;11(11):2166. doi: 10.3390/antiox11112166 (PMC9686564; doi:10.3390/antiox11112166)
Supplement: Supplementary file 1 [file antioxidants-11-02166-s001.zip]

Archive with 1 entries (1 files):
- antioxidants-1960085-supplementary-final.pdf
